# Supplementary material for: Multiplex CRISPR/Cas9-mediated genome editing to address drought tolerance in wheat
Source: GM Crops Food. 2022 Oct 6;16(1):1–17. doi: 10.1080/21645698.2022.2120313 (PMC11702957; doi:10.1080/21645698.2022.2120313)
Supplement: Supplemental Material [file KGMC_A_2120313_SM1053.zip]

Archive with 7 entries (7 files):
- S1.jpeg
- S2.jpeg
- S3.jpeg
- S4.jpeg
- S5.jpeg
- S6.jpeg
- Supplemantary_Tables.docx
